# Supplementary material for: Cysteinyl leukotriene receptor 1 is dispensable for osteoclast differentiation and bone resorption
Source: PLoS One. 2022 Nov 17;17(11):e0277307. doi: 10.1371/journal.pone.0277307 (PMC9671454; doi:10.1371/journal.pone.0277307)
Supplement: S1 Data — (XLSX) [file pone.0277307.s008.xlsx]

## Sheet: Fig 2 Data
Fig 2	Gene	Genotype	Well1	Well2	Well3	Well4	Mean	SEM	t-test
	Cysltr1	WT	1.28704	0.908753	0.905693	0.984527	1.0215	0.0903693	2.98295e-05
	Cysltr1	Cysltr1Δ105	0.0106002	0.01162	0.00294187	0.000625783	0.00644698	0.00274138
	Cysltr2	WT	1.06447	0.906109	1.14272	0.889557	1.00071	0.0616002	0.445916
	Cysltr2	Cysltr1Δ105	0.825048	1.69111	1.01388	1.11379	1.16096	0.186582
	Lpar4	WT	1.48233	1.22936	0.778841	0.717284	1.05195	0.183323	0.0993075
	Lpar4	Cysltr1Δ105	1.14951	1.50192	1.67183	1.5624	1.47141	0.112916
	Lpar6	WT	1.24209	0.994193	0.828687	1.02162	1.02165	0.0849424	0.31997
	Lpar6	Cysltr1Δ105	0.659191	1.21922	1.79133	1.53754	1.30182	0.244095
	P2ry10	WT	0.684967	1.17873	1.05178	1.00422	0.979926	0.104992	0.103347
	P2ry10	Cysltr1Δ105	0.832293	1.82263	2.9657	1.74939	1.8425	0.436955

## Sheet: Fig 3 Data
Fig 3A	WT (BDF1 background)									Cysltr1 KO
	340/380	Time (sec)	Well1	Well2	Well3	Well4	Mean	SD		340/380	Time (sec)	Well1	Well2	Well3	Well4	Mean	SD
		0	2.03418	1.89106	2.05524	2.05482	2.00883	0.0791221			0	1.92201	1.92509	1.94458	1.9552	1.93672	0.0158621
		5	1.98238	1.89599	2.00189	2.03109	1.97784	0.0581243			5	1.95797	1.907	1.93438	1.91663	1.92899	0.022401
		10	2.00814	1.92009	2.07063	2.07294	2.01795	0.071813			10	1.9329	1.91251	1.94257	1.92765	1.92891	0.0125612
		15	1.97758	1.8941	2.05674	2.05155	1.99499	0.0763653			15	1.96794	1.90963	1.92001	1.91957	1.92929	0.0262128
		20	2.00831	1.91834	2.04005	2.06361	2.00758	0.0636613			20	1.95997	1.91913	1.90067	1.91317	1.92323	0.0256698
		25	1.98957	1.92957	2.05138	2.05208	2.00565	0.0585747			25	1.95923	1.94035	1.94964	1.94733	1.94914	0.0078001
		30	2.01693	1.91478	2.04518	2.06765	2.01114	0.0675056			30	1.95393	1.93379	1.9317	1.91711	1.93413	0.0151395
		35	2.02095	1.8692	2.02969	2.00845	1.98207	0.0757506			35	1.95299	1.93314	1.96056	1.92886	1.94389	0.0152949
		40	2.0132	1.86867	2.02016	2.01333	1.97884	0.073518			40	1.92951	1.94111	1.95817	1.9425	1.94282	0.011776
		45	2.14668	2.1143	2.22567	2.17429	2.16524	0.0471618			45	1.96711	1.94597	1.93928	1.92872	1.94527	0.0161995
		50	2.65347	2.62617	2.83771	2.80016	2.72937	0.105135			50	1.97534	1.92048	1.92034	1.96541	1.94539	0.0291294
		55	2.67453	2.81087	3.01106	2.9755	2.86799	0.155687			55	1.98228	1.92098	1.94563	1.9128	1.94042	0.0311968
		60	2.79868	2.87428	2.96208	2.97858	2.90341	0.0834869			60	1.94196	1.92019	1.92975	1.96603	1.93948	0.0198133
		65	2.7943	2.85347	3.04205	2.9676	2.91436	0.111446			65	1.94776	1.92082	1.94085	1.91274	1.93054	0.0164744
		70	2.77716	2.8583	2.99759	2.99064	2.90592	0.107123			70	1.9225	1.92497	1.94912	1.93745	1.93351	0.0122939
		75	2.79662	2.85124	3.01461	3.0056	2.91702	0.109839			75	1.9471	1.96685	1.93029	1.92791	1.94304	0.0180226
		80	2.84056	2.91488	3.04763	3.01435	2.95436	0.094527			80	1.92233	1.97571	1.91056	1.89705	1.92641	0.0344512
		85	2.81386	2.87524	3.05196	3.04842	2.94737	0.121351			85	1.90555	1.93529	1.90131	1.93985	1.9205	0.0198744
		90	2.8247	2.88106	3.08124	3.00255	2.94739	0.11606			90	1.93603	1.90097	1.92087	1.93951	1.92435	0.0175601
		95	2.84999	2.94962	3.07107	3.0893	2.98999	0.112052			95	1.96475	1.96208	1.93053	1.94847	1.95146	0.0156688
		100	2.89511	2.90807	3.11521	3.0412	2.9899	0.106481			100	1.90623	1.88884	1.89151	1.92017	1.90169	0.014502
		105	2.84318	3.00448	3.17829	3.09697	3.03073	0.143787			105	1.93101	1.90199	1.90673	1.94163	1.92034	0.0190507
		110	2.89797	2.89787	3.11225	3.10898	3.00427	0.122808			110	1.94722	1.87993	1.94043	1.95579	1.93084	0.0345188
		115	2.94559	2.93039	3.10461	3.14579	3.03159	0.109561			115	1.92909	1.95081	1.98942	1.89733	1.94166	0.0386782
		120	2.88825	2.95204	3.17405	3.02094	3.00882	0.12276			120	1.91264	1.89879	1.90488	1.96183	1.91954	0.0287592
		125	2.86686	2.9129	3.07548	3.02162	2.96922	0.0960672			125	1.91442	1.92674	1.92234	1.91107	1.91864	0.00717453
		130	2.85552	2.91646	3.0311	3.10339	2.97662	0.111541			130	1.94269	1.89787	1.89144	1.8987	1.90767	0.0235683
		135	2.85681	2.89694	3.1004	3.00917	2.96583	0.11048			135	1.95413	1.90959	1.91789	1.93173	1.92834	0.0194716
		140	2.86186	2.83021	3.00107	3.05641	2.93739	0.10865			140	1.91781	1.88975	1.93473	1.91156	1.91346	0.018594
		145	2.86602	2.88461	3.01561	2.97398	2.93506	0.0714496			145	1.92466	1.87295	1.93546	1.9344	1.91686	0.0296791
		150	2.8034	2.88168	3.04233	3.00316	2.93264	0.110008			150	1.93148	1.8833	1.89521	1.90234	1.90308	0.0204981
		155	2.76956	2.79952	3.06763	2.98615	2.90572	0.144339			155	1.92893	1.86932	1.89984	1.89468	1.89819	0.0244478
		160	2.826	2.82122	2.94635	2.96236	2.88898	0.0757949			160	1.91087	1.90138	1.91326	1.88551	1.90276	0.0125899
		165	2.81192	2.72176	2.90593	2.93425	2.84346	0.0965253			165	1.95256	1.89671	1.92924	1.88834	1.91671	0.0297063
		170	2.81369	2.78171	2.90077	2.87206	2.84206	0.054144			170	1.91393	1.89675	1.939	1.9148	1.91612	0.0173708
		175	2.71481	2.68872	2.93114	2.82246	2.78928	0.110879			175	1.90902	1.87625	1.914	1.9136	1.90322	0.018118
		180	2.80667	2.70739	2.86622	2.84252	2.8057	0.0699603			180	1.90838	1.93546	1.91943	1.93482	1.92452	0.0130676
		185	2.69377	2.67456	2.79597	2.81971	2.746	0.0724835			185	1.92654	1.92619	1.87581	1.9165	1.91126	0.0240858
		190	2.63131	2.64105	2.81944	2.84094	2.73319	0.112425			190	1.9151	1.87151	1.88788	1.8978	1.89307	0.0182527
		195	2.64423	2.67599	2.79333	2.7754	2.72224	0.0732657			195	1.91629	1.89147	1.91127	1.9541	1.91828	0.0261719
		200	2.68539	2.57752	2.74512	2.72022	2.68206	0.073878			200	1.89703	1.89353	1.87351	1.9009	1.89124	0.0121989
		205	2.58806	2.58351	2.71226	2.73936	2.6558	0.0816156			205	1.9447	1.88384	1.88018	1.9161	1.90621	0.0303165
		210	2.6105	2.57061	2.6908	2.67124	2.63579	0.055289			210	1.87758	1.87879	1.87803	1.91394	1.88709	0.0179128
		215	2.57509	2.53397	2.6643	2.69702	2.61759	0.0759151			215	1.86508	1.88246	1.85544	1.96249	1.89137	0.0487145
		220	2.5704	2.49169	2.59286	2.61828	2.56831	0.0546935			220	1.91382	1.84267	1.90481	1.92626	1.89689	0.0371999
		225	2.52806	2.48227	2.67989	2.65095	2.58529	0.0951295			225	1.89996	1.89872	1.90753	1.91481	1.90525	0.00746578
		230	2.53249	2.4182	2.54812	2.55222	2.51276	0.0636086			230	1.94985	1.8942	1.93293	1.87082	1.91195	0.0359783
		235	2.4862	2.40666	2.56213	2.61531	2.51757	0.0909625			235	1.90909	1.91399	1.91828	1.94464	1.9215	0.0158801
		240	2.48133	2.41569	2.61248	2.52274	2.50806	0.082393			240	1.89768	1.8644	1.88784	1.91053	1.89011	0.0194996
		245	2.51005	2.35575	2.59263	2.5135	2.49298	0.0991224			245	1.90949	1.91008	1.88004	1.91072	1.90258	0.0150343
		250	2.42901	2.39309	2.51595	2.52441	2.46561	0.06478			250	1.91964	1.88437	1.87971	1.88497	1.89217	0.0184591
		255	2.42085	2.36516	2.45318	2.48711	2.43157	0.0518867			255	1.91508	1.88916	1.90173	1.92796	1.90848	0.0167525
		260	2.42101	2.28229	2.426	2.43737	2.39167	0.0732384			260	1.92387	1.88196	1.87433	1.92535	1.90138	0.0270123
		265	2.38406	2.28565	2.47244	2.45012	2.39807	0.0838133			265	1.89614	1.90378	1.84796	1.90712	1.88875	0.0275794
		270	2.33574	2.27545	2.37285	2.45311	2.35929	0.074317			270	1.88022	1.84643	1.88131	1.90759	1.87889	0.0250655
		275	2.34044	2.23773	2.41739	2.40611	2.35042	0.0824343			275	1.92035	1.87131	1.89785	1.89399	1.89587	0.0200802
		280	2.35144	2.21865	2.37801	2.38369	2.33295	0.0774824			280	1.89297	1.85839	1.90316	1.90364	1.88954	0.0213416
		285	2.28138	2.22785	2.38795	2.35421	2.31285	0.0720353			285	1.86241	1.91212	1.85764	1.88353	1.87893	0.0248266
		290	2.28498	2.19072	2.36136	2.40546	2.31063	0.0941674			290	1.90823	1.83049	1.9034	1.87947	1.8804	0.0355683
		295	2.27618	2.19439	2.38913	2.34044	2.30004	0.0842634			295	1.89459	1.90876	1.91382	1.87861	1.89895	0.0158155
		300	2.22851	2.14841	2.31008	2.34649	2.25837	0.0883582			300	1.90792	1.91547	1.91232	1.92757	1.91582	0.00842671
		305	2.2467	2.16488	2.29982	2.28142	2.24821	0.0597559			305	1.90728	1.87908	1.87959	1.89848	1.89111	0.0140625
		310	2.24331	2.15906	2.29237	2.28934	2.24602	0.0621672			310	1.86664	1.90938	1.84268	1.91928	1.8845	0.0360401
		315	2.27426	2.15498	2.28869	2.26946	2.24685	0.0617892			315	1.89541	1.89733	1.87077	1.88026	1.88594	0.0126729
		320	2.18279	2.11739	2.23298	2.27883	2.203	0.0692514			320	1.85986	1.87792	1.89528	1.9159	1.88724	0.0239638
		325	2.19732	2.16186	2.26201	2.2714	2.22315	0.0524799			325	1.9172	1.8782	1.88015	1.91386	1.89735	0.0210496
		330	2.21498	2.09608	2.24511	2.23326	2.19736	0.0686476			330	1.90295	1.79974	1.89766	1.96227	1.89066	0.0673187
		335	2.18493	2.06284	2.19397	2.23894	2.17017	0.0753529			335	1.92047	1.83537	1.88781	1.89606	1.88493	0.0358282
		340	2.17599	2.10468	2.21866	2.18904	2.17209	0.0483574			340	1.87591	1.85912	1.91665	1.92027	1.89298	0.0302376
		345	2.17744	2.03026	2.19665	2.15995	2.14108	0.0753825			345	1.89796	1.8875	1.90147	1.89847	1.89635	0.00610164
		350	2.15415	2.03674	2.17764	2.21776	2.14657	0.0777919			350	1.90099	1.85204	1.876	1.91054	1.88489	0.0263003
		355	2.20024	2.02549	2.1243	2.18251	2.13313	0.0787551			355	1.88987	1.88233	1.88507	1.9367	1.89849	0.0256625
		360	2.10671	2.03481	2.16578	2.15895	2.11656	0.0605517			360	1.90636	1.88196	1.90761	1.90726	1.9008	0.0125679
		365	2.13983	2.04803	2.1598	2.11996	2.11691	0.0487102			365	1.90096	1.87282	1.9055	1.89685	1.89404	0.0145754
		370	2.10596	2.00114	2.10332	2.1273	2.08443	0.0565575			370	1.86362	1.85276	1.9089	1.88664	1.87798	0.0249883
		375	2.15455	2.03918	2.14137	2.14575	2.12021	0.0542962			375	1.90936	1.89234	1.87305	1.93481	1.90239	0.0262139
		380	2.0847	1.98895	2.11482	2.09329	2.07044	0.0557838			380	1.86992	1.82341	1.87257	1.89629	1.86555	0.0304885
		385	2.12123	2.01398	2.11106	2.12219	2.09211	0.0523312			385	1.8552	1.84627	1.89505	1.90662	1.87578	0.0295368
		390	2.07335	2.00122	2.09818	2.07305	2.06145	0.0418448			390	1.87873	1.89697	1.86257	1.88293	1.8803	0.0141595
		395	2.10553	1.96974	2.13284	2.108	2.07903	0.0738937			395	1.86226	1.85831	1.88771	1.87515	1.87086	0.0133366
		400	2.06372	1.97237	2.09076	2.08808	2.05373	0.0555874			400	1.88363	1.86923	1.93058	1.98487	1.91708	0.052237
		405	2.1119	1.92498	2.11924	2.08957	2.06142	0.0918326			405	1.84803	1.8888	1.83769	1.94917	1.88092	0.0505683
		410	2.05515	1.97955	2.0902	2.10687	2.05794	0.0565322			410	1.91002	1.86954	1.88856	1.94699	1.90378	0.0332173
		415	2.08585	1.91351	2.09098	2.08241	2.04319	0.086522			415	1.88148	1.81001	1.84039	1.90916	1.86026	0.0438262
		420	2.06198	1.9597	2.08005	2.09485	2.04914	0.0611271			420	1.85418	1.90298	1.88941	1.90612	1.88817	0.023794
		425	2.01702	1.95879	2.11936	2.11216	2.05183	0.0776023			425	1.87902	1.84885	1.88126	1.87628	1.87135	0.0151391
		430	2.06517	1.93887	2.02356	2.05674	2.02109	0.0576787			430	1.90714	1.9024	1.85694	1.92612	1.89815	0.0293225
		435	2.03969	1.97223	2.05488	2.05973	2.03163	0.0405102			435	1.83972	1.84921	1.85915	1.92659	1.86867	0.0394196
		440	2.06719	1.95583	2.01732	2.05827	2.02465	0.0507587			440	1.86684	1.89053	1.85313	1.91424	1.88118	0.0269126
		445	2.05168	1.92811	2.05166	2.0489	2.02009	0.0613322			445	1.91075	1.85503	1.85195	1.89731	1.87876	0.0297192
		450	2.02749	1.91236	2.03478	2.01506	1.99742	0.057288			450	1.91541	1.84447	1.84549	1.86927	1.86866	0.0332073
		455	2.02278	1.9021	2.01318	2.07175	2.00245	0.0716494			455	1.86284	1.8837	1.88465	1.87031	1.87537	0.0106161
		460	1.99149	1.89271	2.05661	2.02452	1.99133	0.0709215			460	1.86594	1.86693	1.85484	1.88623	1.86849	0.0130351
		465	2.0464	1.90746	2.00007	2.04143	1.99884	0.0643618			465	1.89656	1.84117	1.87173	1.90551	1.87874	0.0288381
		470	2.01822	1.92219	2.02518	2.00918	1.9937	0.048119			470	1.89331	1.87039	1.86523	1.86467	1.8734	0.0135221
		475	2.00169	1.90495	1.99364	2.04114	1.98536	0.0574826			475	1.89025	1.90034	1.87507	1.90482	1.89262	0.013192
		480	1.99212	1.86046	2.00417	2.02276	1.96988	0.074025			480	1.88486	1.83905	1.89574	1.85107	1.86768	0.0269452
		485	2.016	1.93845	2.05347	2.02261	2.00763	0.0489279			485	1.89279	1.87506	1.8857	1.85213	1.87642	0.0177566
		490	1.9991	1.90072	2.03793	2.0544	1.99804	0.0688978			490	1.89921	1.87932	1.8495	1.86212	1.87254	0.0215732
		495	1.87424	1.94775	2.0126	2.02749	1.96552	0.0700123			495	1.90024	1.88261	1.90905	1.9133	1.9013	0.0135965
		500	2.00318	2.03388	2.07598	2.09825	2.05282	0.042518			500	1.9672	1.92194	1.92153	1.94513	1.93895	0.0218258
		505	2.59436	2.76198	2.99708	2.92275	2.81904	0.179063			505	2.44757	2.28567	2.23131	2.1888	2.28834	0.113317
		510	2.87401	3.17673	3.30777	3.2757	3.15855	0.197722			510	2.80893	2.6874	2.68151	2.54715	2.68125	0.106964
		515	2.86314	3.19438	3.3614	3.28788	3.1767	0.21993			515	2.95834	2.77707	2.76038	2.70617	2.80049	0.109501
		520	2.92108	3.28355	3.36999	3.30583	3.22011	0.202694			520	3.04775	2.89165	2.94608	2.79051	2.919	0.107344
		525	2.91059	3.18761	3.40795	3.29847	3.20115	0.213576			525	3.04593	2.96817	2.90473	2.83885	2.93942	0.0884854
		530	2.90342	3.15901	3.38862	3.3355	3.19664	0.21873			530	3.13384	2.99727	3.00226	2.86196	2.99883	0.11102
		535	2.90663	3.13676	3.32963	3.38997	3.19075	0.218034			535	3.11295	2.98799	2.91089	2.86351	2.96883	0.108912
		540	2.94136	3.13927	3.46731	3.34282	3.22269	0.231209			540	3.13072	2.99954	2.9704	2.91242	3.00327	0.0923585
		545	2.89954	3.07723	3.36488	3.31726	3.16473	0.217033			545	3.2133	2.95838	3.02747	2.90521	3.02609	0.134468
		550	2.98755	3.14868	3.28509	3.34276	3.19102	0.158185			550	3.09557	2.93453	3.0225	2.88199	2.98365	0.0944878
		555	2.94799	3.09303	3.33309	3.33565	3.17744	0.190636			555	3.20381	3.01043	3.02918	2.88117	3.03115	0.132584
		560	2.88113	3.10286	3.35105	3.31234	3.16185	0.216589			560	3.15388	2.98883	2.98063	2.87611	2.99986	0.114787
		565	2.86883	3.10072	3.39849	3.38978	3.18946	0.254624			565	3.17752	3.01079	3.05303	2.79775	3.00977	0.158077
		570	2.99821	3.03376	3.33011	3.34637	3.17711	0.186739			570	3.11819	2.96276	3.03159	2.87731	2.99746	0.102271
		575	2.95709	3.07437	3.31348	3.38214	3.18177	0.199592			575	3.09754	3.08331	3.04223	2.93232	3.03885	0.0747887
		580	2.98276	3.11215	3.34699	3.36993	3.20296	0.187404			580	3.1558	2.98685	3.03952	2.85923	3.01035	0.123011
		585	2.94905	3.14174	3.30309	3.27749	3.16784	0.16214			585	3.0483	3.03382	2.94188	2.89421	2.97955	0.0738782
		590	2.9554	3.09514	3.34562	3.35487	3.18776	0.19614			590	3.09926	2.9773	2.94726	2.90787	2.98292	0.0826054
		595	2.93742	3.03776	3.3563	3.2692	3.15017	0.195408			595	3.0729	3.03476	2.8831	2.90095	2.97293	0.0949867
		600	2.90954	3.03617	3.32542	3.26584	3.13424	0.194916			600	3.02842	2.99855	2.90499	2.87216	2.95103	0.074359
		605	2.84258	3.0123	3.28966	3.25268	3.09931	0.21074			605	3.03089	2.94801	2.91722	2.8555	2.93791	0.0729519
		610	2.85296	3.00138	3.19791	3.27073	3.08074	0.189742			610	2.94619	2.87667	2.90872	2.85653	2.89703	0.039193
		615	2.81094	2.92105	3.27893	3.21295	3.05597	0.225538			615	2.96279	2.90046	2.84995	2.82941	2.88565	0.0594625
		620	2.91192	2.93476	3.20178	3.11368	3.04053	0.140333			620	2.92166	2.87752	2.8413	2.75207	2.84814	0.0719853
		625	2.87958	2.93946	3.17735	3.13948	3.03397	0.146582			625	2.90267	2.93063	2.77744	2.79455	2.85132	0.07661
		630	2.793	2.89193	3.13982	3.13981	2.99114	0.176362			630	2.85833	2.8399	2.81606	2.76311	2.81935	0.0412959
		635	2.8289	2.84583	3.09254	3.06726	2.95863	0.140579			635	2.85685	2.77649	2.74285	2.78813	2.79108	0.0478643
		640	2.8252	2.80459	3.04448	3.00598	2.92006	0.122739			640	2.81358	2.74263	2.69213	2.74901	2.74934	0.0498193
		645	2.70539	2.81346	2.97865	2.99542	2.87323	0.138788			645	2.73381	2.71025	2.71545	2.72664	2.72154	0.0106648
		650	2.68823	2.68202	2.90132	2.97197	2.81089	0.148071			650	2.716	2.64354	2.71228	2.69858	2.6926	0.0335544
		655	2.76596	2.66533	2.9503	3.01868	2.85007	0.162972			655	2.72046	2.66458	2.63147	2.66612	2.67066	0.0368461
		660	2.73804	2.70124	2.87804	2.92509	2.8106	0.107826			660	2.65845	2.66665	2.65426	2.6609	2.66007	0.00517543
		665	2.72029	2.69277	2.8101	2.85585	2.76975	0.0761868			665	2.68221	2.61492	2.62112	2.60487	2.63078	0.0349334
		670	2.60033	2.62755	2.81691	2.88155	2.73158	0.13883			670	2.58655	2.60252	2.57862	2.5943	2.5905	0.0102561
		675	2.60018	2.64344	2.8353	2.75889	2.70945	0.107362			675	2.64348	2.62099	2.54676	2.60084	2.60302	0.0413524
		680	2.52658	2.58508	2.84144	2.79499	2.68702	0.154526			680	2.55969	2.55293	2.57822	2.58674	2.56939	0.0157478
		685	2.56799	2.59047	2.75689	2.77731	2.67316	0.109174			685	2.53839	2.51892	2.52563	2.52872	2.52792	0.00809151
		690	2.53299	2.56972	2.67745	2.70652	2.62167	0.083416			690	2.53166	2.53445	2.49669	2.53496	2.52444	0.0185577
		695	2.50876	2.51609	2.76041	2.71042	2.62392	0.130385			695	2.50104	2.52182	2.50312	2.50462	2.50765	0.00955983
		700	2.56669	2.48396	2.64124	2.71043	2.60058	0.0974173			700	2.49917	2.47844	2.52172	2.49641	2.49894	0.0177546
		705	2.47955	2.45643	2.66246	2.63069	2.55728	0.104346			705	2.50562	2.44564	2.45392	2.42974	2.45873	0.0328332
		710	2.46284	2.4332	2.63695	2.6208	2.53845	0.10532			710	2.47121	2.44781	2.4054	2.43151	2.43898	0.0276909
		715	2.49667	2.42664	2.56547	2.60092	2.52243	0.0771418			715	2.43331	2.45142	2.46827	2.4477	2.45018	0.0143713
		720	2.39974	2.35132	2.55213	2.58079	2.471	0.112599			720	2.39678	2.42268	2.41913	2.43015	2.41719	0.0143567
		725	2.453	2.34706	2.5664	2.5669	2.48334	0.105473			725	2.37356	2.36054	2.38697	2.37737	2.37461	0.0109452
		730	2.39051	2.32364	2.5234	2.52953	2.44177	0.101566			730	2.35414	2.35196	2.37818	2.39814	2.3706	0.0218632
		735	2.40285	2.3686	2.49182	2.53345	2.44918	0.0765071			735	2.34451	2.34444	2.36459	2.38133	2.35872	0.0178066
		740	2.36005	2.34364	2.49779	2.5073	2.42719	0.0873504			740	2.39507	2.32606	2.35421	2.36476	2.36003	0.028507
		745	2.32251	2.30796	2.41344	2.4597	2.3759	0.072797			745	2.347	2.31588	2.34568	2.35576	2.34108	0.0173845
		750	2.27165	2.32122	2.42412	2.4234	2.3601	0.0762465			750	2.30935	2.33692	2.32263	2.35752	2.3316	0.020621
		755	2.25339	2.30787	2.40854	2.45611	2.35648	0.0924247			755	2.28101	2.28829	2.30754	2.34138	2.30456	0.0269779
		760	2.30005	2.25335	2.39048	2.38275	2.33166	0.0663349			760	2.28634	2.26202	2.29491	2.2828	2.28151	0.0139558
		765	2.27228	2.2264	2.35209	2.38704	2.30945	0.0732996			765	2.3004	2.26057	2.27469	2.35542	2.29777	0.041824
		770	2.26472	2.20999	2.34925	2.30909	2.28326	0.0598185			770	2.257	2.24464	2.31141	2.26364	2.26917	0.0292398
		775	2.23305	2.21314	2.33348	2.37154	2.2878	0.0767489			775	2.23585	2.21716	2.2747	2.24712	2.24371	0.024071
		780	2.16779	2.19398	2.32531	2.3397	2.25669	0.0883828			780	2.16276	2.18124	2.22644	2.18747	2.18948	0.0267825
		785	2.18075	2.15325	2.2755	2.32786	2.23434	0.0814197			785	2.20395	2.21383	2.25099	2.27025	2.23475	0.0311464
		790	2.15534	2.15552	2.31706	2.29163	2.22989	0.0866026			790	2.16564	2.17154	2.2318	2.21111	2.19502	0.0317584
		795	2.21065	2.17003	2.2957	2.29225	2.24216	0.0621059			795	2.17015	2.14124	2.22612	2.1893	2.1817	0.0355953
		800	2.13032	2.11793	2.27507	2.31999	2.21083	0.101909			800	2.13818	2.13458	2.17036	2.18822	2.15783	0.0258657
		805	2.10353	2.13354	2.23696	2.28943	2.19086	0.0870897			805	2.14948	2.16615	2.19456	2.15639	2.16665	0.0198267
		810	2.11304	2.07255	2.24977	2.23751	2.16822	0.0887851			810	2.1873	2.09424	2.17032	2.1836	2.15886	0.0436966
		815	2.05886	2.06928	2.24113	2.18381	2.13827	0.0889174			815	2.18858	2.13066	2.1325	2.14857	2.15008	0.0268982
		820	2.13849	2.06618	2.22549	2.21235	2.16063	0.0736911			820	2.12169	2.10069	2.15183	2.16776	2.13549	0.0300543
		825	2.11277	2.08328	2.19926	2.17464	2.14249	0.0536858			825	2.11181	2.08645	2.14891	2.21599	2.14079	0.0563124
		830	2.07723	2.08332	2.17706	2.21215	2.13744	0.0675917			830	2.12987	2.1293	2.1358	2.15847	2.13836	0.0137247
		835	2.06026	2.05078	2.15305	2.14341	2.10187	0.0538075			835	2.06218	2.10895	2.09815	2.14115	2.10261	0.0325578
		840	2.03301	2.08375	2.16361	2.15854	2.10973	0.0628421			840	2.07244	2.07372	2.1344	2.16669	2.11181	0.0466317
		845	2.03461	2.03702	2.15858	2.18781	2.10451	0.080215			845	2.0959	2.05475	2.10074	2.11183	2.0908	0.0249428
		850	2.0277	2.0236	2.15548	2.14248	2.08731	0.0714218			850	2.06311	2.09102	2.09417	2.10458	2.08822	0.0177156
		855	1.98539	2.01252	2.11012	2.14394	2.06299	0.0760335			855	2.06434	2.06094	2.05683	2.07636	2.06462	0.00840563
		860	2.01109	2.00286	2.09588	2.10734	2.05429	0.054943			860	2.05111	2.03062	2.09853	2.10657	2.07171	0.0367289
		865	1.99467	2.00913	2.10627	2.13816	2.06206	0.0709164			865	2.03109	2.05234	2.0925	2.11138	2.07183	0.0366558
		870	1.97534	2.01246	2.07249	2.1293	2.0474	0.0677012			870	2.03444	2.02898	2.09256	2.08227	2.05956	0.0325115
		875	1.95564	1.99527	2.08122	2.09994	2.03302	0.0688337			875	2.04132	2.00131	2.09452	2.10122	2.0596	0.0472002
		880	1.96812	1.97809	2.08365	2.12073	2.03765	0.0761591			880	2.07914	2.01359	2.04765	2.13003	2.0676	0.049485
		885	1.95687	2.01279	2.08635	2.08252	2.03464	0.0618902			885	2.07071	2.03285	2.09165	2.07554	2.06769	0.0248921
		890	1.9178	1.92492	2.07936	2.0828	2.00122	0.0922709			890	1.98896	2.00084	2.04033	2.05854	2.02217	0.0327142
		895	1.95429	1.97216	2.06133	2.09621	2.021	0.068599			895	1.99699	2.03788	2.03412	2.03141	2.0251	0.0189234
		900	1.93686	1.97169	2.06774	2.10234	2.01966	0.0781131			900	1.99013	2.01713	2.04402	2.0902	2.03537	0.0426661
Fig 3B
	WT (C57BL/6 background)									Cysltr1Δ105
	340/380	Time (sec)	Well1	Well2	Well3	Well4	Mean	SD		340/380	Time (sec)	Well1	Well2	Well3	Well4	Mean	SD
		0	1.98867	1.91921	2.045	1.97994	1.98321	0.051491			0	2.10906	2.07087	2.05333	2.00548	2.05968	0.042979
		5	2.00897	1.91723	2.03668	1.91109	1.96849	0.063803			5	2.06358	2.08194	2.04774	1.99653	2.04745	0.036707
		10	2.02922	1.91184	2.02563	1.92245	1.97229	0.063833			10	2.07641	2.0663	2.04175	2.00855	2.04825	0.030207
		15	2.00257	1.91037	2.04223	1.93024	1.97135	0.061663			15	2.05813	2.03889	2.01995	2.01447	2.03286	0.019831
		20	2.01376	1.92826	2.07161	1.9246	1.98456	0.071169			20	2.0905	2.05069	2.02429	2.00945	2.04373	0.03554
		25	2.03794	1.962	2.06552	1.90319	1.99216	0.073718			25	2.06845	2.06262	2.05898	2.01616	2.05155	0.023915
		30	2.01818	1.89968	1.95697	1.87841	1.93831	0.062735			30	2.03281	2.0404	2.04769	2.01707	2.03449	0.013108
		35	2.31347	2.25902	2.38276	2.2653	2.30514	0.057181			35	2.03734	2.09751	2.08096	2.03537	2.0628	0.031279
		40	3.11986	3.16988	3.17982	2.79399	3.06589	0.183157			40	2.10477	2.07499	2.05993	2.00237	2.06051	0.043007
		45	3.11973	3.16713	3.21239	2.83021	3.08237	0.172311			45	2.09129	2.08479	2.06042	2.02389	2.0651	0.030515
		50	3.15588	3.06363	3.20475	2.83612	3.06509	0.163482			50	2.08336	2.05555	2.05484	2.0323	2.05651	0.020902
		55	3.07571	3.03722	3.16383	2.81101	3.02194	0.150277			55	2.07314	2.08776	2.03318	2.03171	2.05645	0.028357
		60	3.03332	3.03483	3.11083	2.7549	2.98347	0.156618			60	2.10902	2.06123	1.98389	2.0126	2.04169	0.055083
		65	2.99724	3.00225	3.02402	2.7554	2.94473	0.126753			65	2.11684	2.08243	2.02199	2.02787	2.06228	0.045424
		70	2.98784	2.94591	2.95886	2.71304	2.90141	0.1268			70	2.11835	2.07908	2.04364	2.03644	2.06938	0.037594
		75	2.93062	2.91898	2.98827	2.66573	2.8759	0.143351			75	2.10341	2.06782	2.03903	2.0099	2.05504	0.039991
		80	2.86662	2.78506	2.94311	2.6495	2.81108	0.125568			80	2.07272	2.06209	2.0464	2.00902	2.04756	0.027875
		85	2.83543	2.78908	2.90557	2.61408	2.78604	0.124243			85	2.09527	2.07289	2.08052	2.00066	2.06234	0.042153
		90	2.74761	2.70723	2.8612	2.60043	2.72912	0.107747			90	2.09247	2.04967	2.03593	1.96873	2.0367	0.051312
		95	2.73224	2.6795	2.79095	2.59034	2.69826	0.085139			95	2.01914	2.03187	2.03587	1.96561	2.01313	0.032469
		100	2.7435	2.63102	2.80221	2.47198	2.66218	0.14534			100	2.05544	2.02816	2.03402	2.0049	2.03063	0.020778
		105	2.68098	2.6307	2.69571	2.49904	2.62661	0.089484			105	2.06917	2.03822	2.05826	1.99984	2.04137	0.030515
		110	2.6495	2.62332	2.65034	2.45831	2.59537	0.092229			110	2.04267	2.05362	2.0271	1.98495	2.02709	0.030124
		115	2.60943	2.54813	2.6913	2.44259	2.57286	0.1048			115	2.07755	2.07196	2.02574	2.00762	2.04572	0.034414
		120	2.66203	2.52563	2.61413	2.40541	2.5518	0.112769			120	2.09706	2.00769	2.03699	1.97477	2.02913	0.051931
		125	2.5795	2.44478	2.55402	2.34178	2.48002	0.109126			125	2.06591	2.03288	2.05171	1.98189	2.03309	0.036722
		130	2.51748	2.51862	2.50584	2.36356	2.47637	0.075429			130	2.06546	2.02927	2.06143	1.95338	2.02738	0.051928
		135	2.44213	2.45484	2.56257	2.32153	2.44527	0.098612			135	2.05343	2.02917	2.02858	2.00339	2.02864	0.020434
		140	2.42876	2.37343	2.53327	2.28658	2.40551	0.103339			140	2.0046	2.01226	2.04475	1.99496	2.01414	0.021597
		145	2.43199	2.37542	2.47832	2.26762	2.38834	0.090816			145	2.04296	2.04939	2.04384	1.99542	2.0329	0.025149
		150	2.41602	2.34058	2.40296	2.25418	2.35343	0.073905			150	2.04586	2.04313	2.00696	1.99291	2.02222	0.026381
		155	2.38085	2.37847	2.35989	2.21589	2.33378	0.079145			155	2.05813	2.04323	2.03921	2.01305	2.03841	0.018758
		160	2.36041	2.28054	2.36499	2.19435	2.30007	0.080444			160	2.04893	2.06745	2.06143	2.02179	2.0499	0.020266
		165	2.33708	2.22379	2.34624	2.18413	2.27281	0.081219			165	2.05246	2.0529	2.02123	2.00734	2.03348	0.022882
		170	2.27671	2.22655	2.3468	2.16602	2.25402	0.076638			170	2.02109	2.06528	2.04463	1.96745	2.02461	0.042169
		175	2.26802	2.17977	2.33348	2.1493	2.23265	0.083984			175	2.02348	2.03671	2.04874	2.00585	2.02869	0.018396
		180	2.24747	2.20194	2.28282	2.14921	2.22036	0.057846			180	2.05279	2.04724	2.01446	1.97345	2.02198	0.036512
		185	2.27962	2.18323	2.2243	2.09714	2.19607	0.076873			185	2.04949	2.04261	2.03983	1.98275	2.02867	0.030881
		190	2.21437	2.14975	2.21549	2.08836	2.16699	0.060762			190	2.02314	2.05305	2.02918	1.98366	2.02226	0.028789
		195	2.20791	2.1396	2.25307	2.10576	2.17658	0.066369			195	2.01747	2.0509	2.03887	1.97491	2.02054	0.033414
		200	2.20195	2.13638	2.19871	2.10301	2.16001	0.048525			200	2.02424	2.0124	2.01848	1.9722	2.00683	0.023591
		205	2.14287	2.0943	2.17538	2.0535	2.11651	0.053612			205	2.05045	2.05824	2.05757	1.96201	2.03207	0.046836
		210	2.12365	2.09278	2.16222	2.02318	2.10046	0.05883			210	2.03503	2.03896	2.0438	1.9809	2.02467	0.029402
		215	2.14934	2.0734	2.15448	2.03622	2.10336	0.058115			215	2.0676	2.06518	2.01804	1.99015	2.03524	0.037737
		220	2.10021	2.0727	2.11605	1.9885	2.06937	0.056803			220	2.06537	2.05004	2.06689	2.00196	2.04607	0.030373
		225	2.08296	2.05431	2.12022	1.99762	2.06378	0.051707			225	2.04936	2.03929	2.05526	1.98946	2.03334	0.029988
		230	2.10049	2.07357	2.15811	1.99893	2.08278	0.066091			230	2.07713	2.06541	2.03423	2.01903	2.04895	0.026938
		235	2.08489	2.00462	2.12083	1.99282	2.05079	0.062078			235	2.08029	2.04379	2.03603	1.98858	2.03717	0.037707
		240	2.087	1.98273	2.09288	1.97757	2.03504	0.063468			240	2.06553	2.01235	2.03373	1.9539	2.01638	0.047033
		245	2.0569	2.00121	2.06075	1.99032	2.0273	0.036714			245	2.03421	2.01332	2.03429	1.98239	2.01605	0.024517
		250	2.0719	2.00292	2.0892	1.95976	2.03095	0.060339			250	2.04465	2.02664	1.99953	1.99132	2.01553	0.024585
		255	2.03343	1.9956	2.1087	1.96835	2.02652	0.060941			255	2.05722	2.05305	2.01319	1.96172	2.02129	0.0444
		260	2.00097	2.02153	2.05832	1.94252	2.00583	0.048422			260	2.03697	2.01215	2.03363	2.0162	2.02474	0.012383
		265	2.01787	1.96708	2.05373	1.95341	1.99802	0.04635			265	2.05879	2.01666	2.03315	1.9791	2.02193	0.0334
		270	2.03235	1.97103	2.01316	1.93975	1.98907	0.041678			270	2.06129	2.0453	2.05616	1.95579	2.02963	0.049682
		275	2.03865	2.02367	2.05689	1.94128	2.01512	0.051065			275	2.02955	2.04388	2.00334	1.96594	2.01068	0.034225
		280	2.02987	1.97687	2.03945	1.93307	1.99481	0.049515			280	2.05298	2.05073	2.00463	1.96497	2.01833	0.041976
		285	2.03387	1.98427	2.03944	1.91393	1.99288	0.058179			285	2.08005	2.04999	2.02784	1.98905	2.03673	0.038316
		290	2.05163	1.93594	2.06143	1.8974	1.9866	0.082364			290	2.06275	2.03333	2.04546	1.97625	2.02945	0.037463
		295	2.01725	1.95233	2.07226	1.87725	1.97977	0.084112			295	2.04053	2.03538	2.01157	1.96487	2.01309	0.034527
		300	2.00714	1.99999	2.06975	1.91084	1.99693	0.065389			300	2.05359	2.02772	1.99207	1.9784	2.01294	0.034151
		305	2.0071	1.97117	2.05686	1.9171	1.98806	0.058927			305	2.01348	2.00457	2.0088	1.94582	1.99317	0.031772
		310	1.96472	1.93871	2.03342	1.92063	1.96437	0.049462			310	2.02544	2.03092	2.03172	1.96655	2.01366	0.031528
		315	2.05962	1.94287	2.01923	1.91643	1.98454	0.066374			315	2.04524	2.02583	2.01307	1.98292	2.01676	0.026154
		320	2.02079	1.93789	2.01741	1.90853	1.97116	0.056664			320	2.02962	2.01332	1.98155	1.97721	2.00043	0.025258
		325	1.9684	1.93096	2.05096	1.93837	1.97217	0.054962			325	2.03591	2.00286	2.02566	1.96979	2.00856	0.029302
		330	1.97842	1.92919	2.049	1.91344	1.96751	0.060969			330	2.01952	2.04945	2.01159	1.97676	2.01433	0.029884
		335	1.99732	1.96464	2.01167	1.89113	1.96619	0.053773			335	2.03471	2.04824	2.01305	1.98016	2.01904	0.029698
		340	1.98221	1.92176	2.02576	1.90223	1.95799	0.056571			340	2.01128	2.04371	2.00925	1.9749	2.00978	0.028107
		345	1.98207	1.89223	2.04644	1.90742	1.95704	0.071371			345	2.02169	2.01756	2.03529	1.96079	2.00883	0.032913
		350	1.97491	1.93909	2.06307	1.88249	1.96489	0.075709			350	2.05445	2.02537	2.00484	1.94588	2.00763	0.045927
		355	1.98331	1.91969	2.05875	1.89613	1.96447	0.072845			355	2.04371	2.03391	2.02759	1.9803	2.02138	0.028176
		360	2.0244	1.92172	2.0173	1.88817	1.9629	0.068366			360	2.03707	2.04654	2.04617	1.98559	2.02884	0.029168
		365	1.97316	1.92934	2.00095	1.90122	1.95117	0.04447			365	2.02242	2.05128	2.01382	1.9996	2.02178	0.0218
		370	1.97559	1.93209	2.00664	1.91199	1.95658	0.042644			370	2.03524	2.0112	1.98556	1.95797	1.99749	0.033252
		375	1.99922	1.92856	2.03232	1.9059	1.9665	0.059204			375	2.06499	2.02462	2.00528	1.99992	2.0237	0.029498
		380	2.0103	1.93413	2.02468	1.94439	1.97838	0.045738			380	2.04627	2.03411	2.03836	2.02773	2.03662	0.007777
		385	1.97386	1.92198	2.02739	1.93369	1.96423	0.04761			385	2.01876	2.03449	2.03741	1.97971	2.01759	0.026552
		390	1.97137	1.91285	2.03414	1.93027	1.96216	0.053897			390	2.05708	2.00717	2.01642	1.97417	2.01371	0.034131
		395	1.9794	1.93407	2.00105	1.88871	1.95081	0.049931			395	2.0454	2.01694	2.04168	1.9878	2.02296	0.026624
		400	1.97715	1.92851	2.01897	1.92345	1.96202	0.045028			400	2.07747	2.03566	2.00893	1.99442	2.02912	0.03648
		405	2.00312	1.94097	2.02776	1.92147	1.97333	0.050288			405	2.01262	2.04826	1.99995	2.00314	2.01599	0.022175
		410	1.96985	1.92799	2.04346	1.93314	1.96861	0.053266			410	2.05628	2.02328	2.00955	2.00042	2.02238	0.024476
		415	1.9612	1.93202	2.02765	1.94007	1.96524	0.043389			415	2.0567	1.98176	2.02786	1.98576	2.01302	0.035815
		420	1.98842	1.9346	2.05663	1.90805	1.97192	0.065628			420	2.02287	1.97035	1.99371	1.96966	1.98915	0.025108
		425	1.98893	1.94603	2.05211	1.94147	1.98214	0.051318			425	2.0042	2.0202	2.00811	1.95809	1.99765	0.027237
		430	2.00006	1.9279	2.03104	1.93323	1.97306	0.050716			430	2.02827	2.02494	1.99286	1.96419	2.00256	0.030155
		435	1.97783	1.87438	2.0384	1.97293	1.96588	0.06788			435	2.02873	2.00977	2.0299	1.98786	2.01406	0.019756
		440	1.9552	1.88729	2.02449	1.94225	1.95231	0.056411			440	2.05896	2.00518	2.01958	1.97387	2.0144	0.035307
		445	1.97838	1.91342	2.02001	1.92568	1.95937	0.049277			445	2.04042	2.01073	2.01857	1.9664	2.00903	0.031076
		450	1.99115	1.94938	2.00427	1.94323	1.97201	0.030261			450	1.9876	2.03652	2.00978	1.97372	2.00191	0.027442
		455	1.99678	1.9625	2.04914	1.92756	1.98399	0.051817			455	2.04757	2.00156	2.01494	1.953	2.00427	0.039262
		460	2.00373	1.95222	2.03466	1.93659	1.9818	0.045438			460	2.0462	2.00671	1.9949	1.95944	2.00181	0.035764
		465	1.98815	1.91073	2.02011	1.9101	1.95727	0.055658			465	2.0213	2.03119	1.98817	1.98082	2.00537	0.024621
		470	1.98327	1.93972	2.02834	1.9407	1.97301	0.042106			470	2.00982	1.9916	2.03341	1.95259	1.99685	0.034113
		475	1.98687	1.91306	2.05776	1.95276	1.97761	0.061356			475	2.01174	1.99805	2.03916	1.98616	2.00878	0.02279
		480	1.97331	1.91294	2.07403	1.94602	1.97658	0.069504			480	2.00771	2.01247	2.00566	1.99064	2.00412	0.009429
		485	1.94484	1.89231	1.99858	1.88209	1.92946	0.053658			485	2.00874	1.96326	1.9707	1.9104	1.96328	0.040486
		490	2.39914	2.46697	2.62256	2.54548	2.50854	0.096714			490	2.64383	2.67925	2.77005	2.64983	2.68574	0.058297
		495	3.92272	3.9085	4.00892	3.66354	3.87592	0.148377			495	3.8233	3.97211	3.96398	3.6997	3.86477	0.129529
		500	3.95479	3.97067	4.12534	3.83136	3.97054	0.120527			500	3.92911	4.05272	4.0273	3.87113	3.97006	0.084797
		505	3.8533	3.88301	4.14154	3.81725	3.92378	0.147643			505	3.86011	3.96794	4.02656	3.81094	3.91639	0.098462
		510	3.85538	3.83181	4.15224	3.69417	3.8834	0.192813			510	3.77748	3.90828	4.01746	3.80689	3.87753	0.108819
		515	3.86102	3.8194	4.01903	3.73319	3.85816	0.119732			515	3.77392	3.87936	3.92797	3.75221	3.83337	0.084034
		520	3.74915	3.80055	3.9032	3.65558	3.77712	0.103277			520	3.74172	3.85719	3.83349	3.76738	3.79994	0.054323
		525	3.69082	3.65193	3.86296	3.57852	3.69606	0.120619			525	3.73448	3.8695	3.86105	3.77288	3.80948	0.066397
		530	3.67525	3.63923	3.83152	3.55914	3.67629	0.114302			530	3.77398	3.89343	3.81228	3.72498	3.80117	0.071135
		535	3.69261	3.56041	3.79534	3.53328	3.64541	0.121801			535	3.72277	3.75868	3.76882	3.70148	3.73794	0.031322
		540	3.64114	3.50565	3.80288	3.49249	3.61054	0.144764			540	3.69165	3.69993	3.74007	3.68678	3.70461	0.024257
		545	3.55937	3.4279	3.7576	3.43591	3.54519	0.153858			545	3.67461	3.65019	3.72844	3.65371	3.67674	0.036113
		550	3.45273	3.40842	3.58447	3.39513	3.46018	0.086437			550	3.6534	3.56919	3.66337	3.55301	3.60974	0.0567
		555	3.41446	3.26432	3.62588	3.31248	3.40428	0.160443			555	3.60835	3.48524	3.56117	3.44439	3.52479	0.073791
		560	3.37836	3.23421	3.51814	3.225	3.33893	0.138585			560	3.51706	3.38276	3.4865	3.44514	3.45786	0.058101
		565	3.26933	3.14264	3.3732	3.16216	3.23683	0.106615			565	3.44034	3.32346	3.48806	3.3393	3.39779	0.079382
		570	3.17821	3.17958	3.35143	3.11714	3.20659	0.100855			570	3.3622	3.2779	3.37527	3.20723	3.30565	0.078529
		575	3.11065	3.03532	3.21773	3.00459	3.09207	0.094887			575	3.36288	3.2084	3.30351	3.08508	3.23997	0.121286
		580	3.06541	2.97585	3.18792	2.94682	3.044	0.108413			580	3.31469	3.09005	3.2698	3.07308	3.1869	0.123206
		585	2.99134	2.918	3.1015	2.8852	2.97401	0.095882			585	3.23567	3.03577	3.19608	3.03749	3.12625	0.104745
		590	2.94843	2.83061	3.05906	2.85543	2.92338	0.103697			590	3.20611	3.00283	3.12673	2.94067	3.06908	0.119695
		595	2.87542	2.78491	3.01009	2.78064	2.86276	0.107502			595	3.11915	2.94225	3.0867	2.84864	2.99918	0.126433
		600	2.85797	2.7192	3.00901	2.73386	2.83001	0.134595			600	3.02576	2.85992	3.01809	2.80598	2.92744	0.111349
		605	2.81503	2.69389	2.9421	2.66525	2.77907	0.126603			605	3.00504	2.78217	2.96737	2.77958	2.88354	0.119548
		610	2.74955	2.63238	2.86275	2.66952	2.72855	0.101951			610	2.98579	2.74724	2.9311	2.76094	2.85627	0.120204
		615	2.66036	2.6091	2.7967	2.63165	2.67446	0.084153			615	2.9211	2.72874	2.90938	2.67064	2.80747	0.12678
		620	2.62744	2.54252	2.79376	2.50885	2.61814	0.12727			620	2.85776	2.70763	2.80299	2.62626	2.74866	0.102505
		625	2.60347	2.5255	2.73915	2.48694	2.58876	0.111361			625	2.87275	2.62102	2.76236	2.56676	2.70572	0.138554
		630	2.61354	2.46736	2.69747	2.4727	2.56277	0.112455			630	2.82023	2.61151	2.76084	2.5594	2.688	0.122718
		635	2.5658	2.46302	2.68174	2.49675	2.55183	0.096599			635	2.67463	2.61687	2.70714	2.48824	2.62172	0.096499
		640	2.48718	2.41184	2.64059	2.48605	2.50642	0.096147			640	2.69834	2.55793	2.64395	2.46847	2.59217	0.10071
		645	2.49954	2.40575	2.62054	2.42611	2.48799	0.097118			645	2.67811	2.51211	2.63553	2.49092	2.57917	0.091741
		650	2.52425	2.36161	2.62573	2.40793	2.47988	0.118889			650	2.65912	2.46834	2.61903	2.4209	2.54185	0.115096
		655	2.46899	2.34799	2.54501	2.38112	2.43578	0.088935			655	2.61293	2.48752	2.56691	2.36932	2.50917	0.106653
		660	2.40125	2.30723	2.50892	2.37379	2.3978	0.083942			660	2.60898	2.42709	2.53923	2.34286	2.47954	0.117971
		665	2.43379	2.30035	2.5034	2.29236	2.38247	0.103475			665	2.53968	2.39467	2.57011	2.33176	2.45906	0.114285
		670	2.39743	2.26278	2.45894	2.25532	2.34362	0.100876			670	2.53518	2.31181	2.5278	2.31917	2.42349	0.124781
		675	2.40488	2.22141	2.44538	2.26463	2.33407	0.107886			675	2.48194	2.35273	2.45995	2.24676	2.38535	0.10827
		680	2.33276	2.25179	2.4124	2.22835	2.30633	0.083677			680	2.47647	2.29358	2.43289	2.26148	2.3661	0.104637
		685	2.35805	2.24651	2.38177	2.21703	2.30084	0.081238			685	2.41495	2.30939	2.41886	2.24202	2.3463	0.086052
		690	2.30904	2.1809	2.37391	2.1779	2.26044	0.097256			690	2.39331	2.24255	2.39423	2.22323	2.31333	0.09322
		695	2.29304	2.15777	2.31309	2.15654	2.23011	0.084636			695	2.37877	2.26017	2.38675	2.19882	2.30613	0.092024
		700	2.26584	2.16439	2.30906	2.18467	2.23099	0.068043			700	2.38749	2.2574	2.38935	2.19393	2.30704	0.097476
		705	2.2188	2.13985	2.29022	2.15527	2.20104	0.068575			705	2.33155	2.26077	2.31838	2.19011	2.2752	0.064519
		710	2.2596	2.13204	2.283	2.10788	2.19563	0.088449			710	2.34873	2.24659	2.34188	2.17934	2.27914	0.081238
		715	2.20631	2.13065	2.28924	2.09874	2.18123	0.084965			715	2.31724	2.23814	2.34509	2.14651	2.26174	0.089186
		720	2.15927	2.08193	2.23395	2.10513	2.14507	0.067534			720	2.28391	2.19833	2.293	2.10309	2.21958	0.088599
		725	2.20762	2.08242	2.27058	2.10747	2.16702	0.087703			725	2.31133	2.23717	2.28566	2.11652	2.23767	0.08642
		730	2.20454	2.05118	2.22184	2.04779	2.13134	0.094789			730	2.2829	2.22087	2.27474	2.11456	2.22327	0.07752
		735	2.18724	2.03219	2.21491	2.07809	2.12811	0.087051			735	2.31513	2.18864	2.2204	2.11949	2.21091	0.081254
		740	2.13853	2.03924	2.20418	2.04375	2.10643	0.079645			740	2.23805	2.19861	2.24475	2.11617	2.19939	0.059098
		745	2.1835	2.07213	2.23007	2.04938	2.13377	0.086927			745	2.20603	2.16419	2.24645	2.1181	2.1837	0.055133
		750	2.10197	2.04108	2.12336	2.03088	2.07432	0.045319			750	2.21947	2.18221	2.2124	2.09142	2.17637	0.058894
		755	2.11389	2.04055	2.1304	2.03118	2.07901	0.05041			755	2.23013	2.16318	2.18185	2.0987	2.16847	0.054395
		760	2.13208	2.01645	2.12645	2.04926	2.08106	0.057297			760	2.23028	2.14028	2.21805	2.11535	2.17599	0.05677
		765	2.16607	2.00092	2.15723	2.03924	2.09087	0.083298			765	2.20328	2.14194	2.22448	2.10944	2.16979	0.053323
		770	2.1677	2.03021	2.15147	2.0459	2.09882	0.070768			770	2.19189	2.13143	2.1808	2.07402	2.14453	0.053857
		775	2.11355	2.00675	2.17902	2.03816	2.08437	0.077398			775	2.17864	2.15697	2.162	2.03786	2.13387	0.064669
		780	2.10897	2.00742	2.13086	2.00155	2.0622	0.067282			780	2.17069	2.11933	2.1501	2.06077	2.12522	0.047873
		785	2.11237	2.05351	2.14884	2.00634	2.08027	0.063017			785	2.15408	2.12539	2.14138	2.10241	2.13082	0.022277
		790	2.11631	1.96906	2.1055	2.05656	2.06186	0.067108			790	2.17033	2.14416	2.15691	2.07632	2.13693	0.041799
		795	2.10028	1.96927	2.09909	2.01001	2.04466	0.065678			795	2.17687	2.10981	2.14452	2.06001	2.1228	0.050022
		800	2.0794	1.97056	2.09935	1.97043	2.02993	0.069118			800	2.15715	2.12403	2.12656	2.06038	2.11703	0.040659
		805	2.10138	1.99858	2.12131	2.01567	2.05924	0.061119			805	2.13377	2.11632	2.12102	2.07738	2.11212	0.024305
		810	2.07724	1.97161	2.09234	1.96021	2.02535	0.069068			810	2.11267	2.08789	2.10539	2.01746	2.08085	0.04352
		815	2.05952	1.98783	2.12371	1.98106	2.03803	0.067251			815	2.14486	2.09735	2.08395	2.02071	2.08672	0.051182
		820	2.0605	1.96923	2.10412	1.98336	2.0293	0.064006			820	2.12214	2.10577	2.10866	2.06204	2.09965	0.026069
		825	2.0774	1.94658	2.14463	1.95854	2.03179	0.095635			825	2.13263	2.1042	2.10981	2.05377	2.1001	0.033247
		830	2.00855	1.9743	2.11411	1.96741	2.01609	0.067776			830	2.12758	2.10776	2.07783	2.01444	2.0819	0.049405
		835	2.04249	1.97285	2.07666	1.95482	2.01171	0.057481			835	2.10825	2.06598	2.09455	2.03374	2.07563	0.033015
		840	2.04172	1.97188	2.09757	1.96949	2.02017	0.061523			840	2.13606	2.06989	2.07175	2.03777	2.07887	0.041193
		845	2.04516	1.98851	2.08526	1.95875	2.01942	0.05667			845	2.13618	2.07743	2.07061	1.98621	2.06761	0.061737
		850	2.05609	1.95114	2.08969	1.97782	2.01869	0.064996			850	2.13362	2.09257	2.05746	2.05248	2.08403	0.037566
		855	2.01791	1.96061	2.06086	1.98185	2.00531	0.043942			855	2.13689	2.08719	2.06421	2.02737	2.07891	0.045835
		860	2.03222	1.96539	2.11706	1.92558	2.01006	0.083807			860	2.12211	2.09444	2.11196	2.01357	2.08552	0.049311
		865	2.0637	1.9569	2.06757	1.98495	2.01828	0.055889			865	2.10362	2.06881	2.05813	2.03652	2.06677	0.027999
		870	2.01486	1.97582	2.05716	1.94844	1.99907	0.047356			870	2.09337	2.06115	2.06519	2.05089	2.06765	0.018175
		875	2.05441	1.97823	2.10909	1.94137	2.02077	0.075379			875	2.09904	2.07398	2.10749	2.03092	2.07786	0.034376
		880	2.07404	1.96862	2.0668	1.94258	2.01301	0.067203			880	2.09919	2.11385	2.02936	2.02067	2.06577	0.047568

## Sheet: Fig 4 Data
Fig 4B	Genotype	Well1	Well2	Well3	Well4	Mean	SD	ttest
	WT	3825.24	3855.72	4373.88	3520.44	3893.82	354.036	0.134113
	Cysltr1 KO	3307.08	3810	3672.84	3169.92	3489.96	300.966
Fig 4C		Well1	Well2	Well3	Well4	Mean	SD	ttest
	WT	3672.84	3627.12	3764.28	3520.44	3646.17	101.378	0.740083
	Cysltr1Δ105	3444.24	3611.88	3611.88	3794.76	3615.69	143.167
Fig 4D		Well1	Well2	Well3	Well4	Well5	Well6	Well7	Well8	Average	SD	Mean (% of WT)	SD (% of WT)	ttest
	WT	0.255	0.383	0.27	0.2	0.19	0.148	0.284	0.124	0.23175	0.0771545	100	33.2921	0.448367
	Cysltr1Δ105	0.209	0.277	0.333	0.365	0.193	0.25	0.323	0.152	0.26275	0.0650483	113.376	28.0683
Fig 4E	Genotype	Monte (uM)	Well1	Well2	Well3	Well4	Mean	SD	Tukey (WTvs Cysltr1Δ105)
	WT	0	3093.72	2971.8	2301.24	3520.44	2971.8	505.147	0.9896
	Cysltr1Δ105	0	2514.6	3139.44	2148.84	3291.84	2773.68	535.356
	WT	3	3520.44	3169.92	3032.76	2621.28	3086.1	371.744	0.9432
	Cysltr1Δ105	3	2545.08	3154.68	2849.88	2712.72	2815.59	258.144
	WT	10	2895.6	2971.8	3154.68	3642.36	3166.11	335.597	1
	Cysltr1Δ105	10	3108.96	2849.88	3139.44	3429	3131.82	236.915
	WT	30	0	0	0	0	0	0	1
	Cysltr1Δ105	30	0	0	0	0	0	0
Fig 4F	Genotype	Monte (uM)	Well1	Well2	Well3	Well4	Mean	SD	Tukey (WTvs Cysltr1Δ105)
	WT	0	49225.3	35880.6	72787	57125.6	53754.6	15422.8	0.6597
	Cysltr1Δ105	0	62193.4	56677.8	74213.2	57377.1	62615.4	8111.37
	WT	10	19053.8	18020.9	23501.7	24281.4	21214.4	3136.07	0.1383
	Cysltr1Δ105	10	56197.1	39507.1	27960.4	33146.5	39202.8	12274.3
	The points extracted from images for analysis (example, Cysltr1Δ105 treated with 0 uM Monte in Fig 4F)

## Sheet: Fig 5 Data
Fig 5A	Genotype	LTD4	Time (day)	Well1	Well2	Well3	Mean	SD	Tukey (vehicle vs LTD4(+))
	WT	vehicle	0	0	0	0	0	0	-
	WT	LTD4	0	0	0	0	0	0
	Cysltr1Δ105	vehicle	0	0	0	0	0	0	-
	Cysltr1Δ105	LTD4	0	0	0	0	0	0
	WT	vehicle	2	45.72	76.2	137.16	86.36	46.559	0.06
	WT	LTD4	2	167.64	152.4	198.12	172.72	23.2795
	Cysltr1Δ105	vehicle	2	45.72	30.48	91.44	55.88	31.7246	0.946
	Cysltr1Δ105	LTD4	2	76.2	15.24	30.48	40.64	31.7246
	WT	vehicle	3	746.76	960.12	990.6	899.16	132.859	0.025
	WT	LTD4	3	1188.72	1386.84	1737.36	1437.64	277.825
	Cysltr1Δ105	vehicle	3	579.12	655.32	822.96	685.8	124.745	0.099
	Cysltr1Δ105	LTD4	3	929.64	1158.24	1158.24	1082.04	131.982
	WT	vehicle	4	563.88	838.2	640.08	680.72	141.604	0.035
	WT	LTD4	4	853.44	1127.76	1280.16	1087.12	216.243
	Cysltr1Δ105	vehicle	4	640.08	701.04	701.04	680.72	35.1953	0.099
	Cysltr1Δ105	LTD4	4	868.68	1021.08	1112.52	1000.76	123.183
Fig 5B	Genotype	GSH (mM)	Well1	Well2	Well3	Well4	Mean	SD	Tukey (WTvs Cysltr1Δ105)
	WT	0	45.72	60.96	0	15.24	30.48	27.8243	1
	Cysltr1Δ105	0	15.24	60.96	30.48	60.96	41.91	22.86
	WT	0.3	152.4	381	304.8	259.08	274.32	95.5796	0.997
	Cysltr1Δ105	0.3	91.44	243.84	396.24	137.16	217.17	135.385
	WT	1	381	426.72	838.2	533.4	544.83	205.74	0.993
	Cysltr1Δ105	1	426.72	655.32	594.36	762	609.6	140.23
	WT	3	624.84	533.4	563.88	441.96	541.02	76.2	1
	Cysltr1Δ105	3	731.52	518.16	502.92	487.68	560.07	114.975

## Sheet: Fig 6 Data
Fig 6B		Genotype	Mouse1	Mouse2	Mouse3	Mouse4	Mouse5	Mean	SEM	t-test
	BV/TV (%)	Hetero	7.0246	10.552	11.861	7.0708	6.434	8.58848	2.44723	0.19449
		KO	8.3539	12.545	14.115	7.3945	12.743	11.0303	2.96333
	Tb. Th (mm)	Hetero	0.071302	0.071492	0.071885	0.071076	0.073082	0.0717674	0.00079254	0.433228
		KO	0.068295	0.083642	0.080255	0.063146	0.081054	0.0752784	0.00900051
	Tb. N (1/mm)	Hetero	0.98519	1.184	1.6501	0.99483	0.88037	1.1389	0.306015	0.121162
		KO	1.2232	1.4998	1.7587	1.171	1.5722	1.44498	0.245897
	Tb. Sp (mm)	Hetero	0.29578	0.30704	0.27109	0.34627	0.30355	0.304746	0.0271296	0.4353
		KO	0.31536	0.30146	0.25938	0.30602	0.27586	0.291616	0.023214
Fig 6D	Genotype	Mouse1	Mouse2	Mouse3	Mouse4	Mouse5	Mouse6	Average	SEM	Mean (% of WT+LPS)	SEM (% of WT+LPS)	t-test
	WT+LPS	0.066	0.104522	0.0232335	0.0221887	0.0073778	-	0.0446644	0.0199889	100	44.7535	0.8
	Cysltr1Δ105+LPS	0.0758555	0.0287445	0.0624334	0.0331445	0.0345889	0.0398111	0.045763	0.00946732	102.46	21.1966
